# Supplementary material for: Early Developing Pig Embryos Mediate Their Own Environment in the Maternal Tract
Source: PLoS One. 2012 Mar 28;7(3):e33625. doi: 10.1371/journal.pone.0033625 (PMC3314662; doi:10.1371/journal.pone.0033625)
Supplement: Dataset S1 — List of candidate transcripts differentially expressed in the uterine horn in the presence of the embryos at the blastocyst stage compared to the presence of oocytes. (XLS) [file pone.0033625.s001.xls]

## Sheet: Dataset 1a transcripts P<0.05 
Probe Set ID Affymetrix Porcine GeneChip Array	GeneBank Accession	Gene Symbol	Gene/EST	GeneBank Accession	Homologene ID	Diff of Inseminated=(N)-(Y)	(´)- log10 (p-value)	p-value	Regulation	Description
Ssc.11661.2.S1_at	CF789895	PPP1CC	EST	200726_at	PPP1CC	0.46928	17,37	p< 0,000001	down	Serine/threonine protein phosphatase PP1-gamma catalytic subunit (EC 3.1.3.16) (PP-1G) (Protein phosphatase 1C catalytic subunit). [Source:Uniprot/SWISSPROT;Acc:P36873]
Ssc.6906.1.A1_at	BF711619	FNDC3	EST	202304_at		0.565849	14,66	p< 0,000001	down	Fibronectin type III domain containing protein 3. [Source:Uniprot/SWISSPROT;Acc:Q9Y2H6]
Ssc.1143.3.S1_a_at	CB287674	ANXA4	EST	201301_s_at	ANXA6	0.400246	14,35	p< 0,000001	down	Annexin A4 (Annexin IV) (Lipocortin IV) (Endonexin I) (Chromobindin 4) (Protein II) (P32.5) (Placental anticoagulant protein II) (PAP-II) (PP4-X) (35-beta calcimedin) (Carbohydrate-binding protein P33/P41) (P33/41). [Source:Uniprot/SWISSPROT;Acc:P09525]
Ssc.26709.1.S1_at	CN159962	EBI2	EST	205419_at	EBI2	0.431476	14,33	p< 0,000001	down	EBV-induced G protein-coupled receptor 2 (EBI2). [Source:Uniprot/SWISSPROT;Acc:P32249]
Ssc.19911.1.S1_at	CN166047	Q6NXS1	EST		MGC87149	0.394453	14,21	p< 0,000001	down	protein phosphatase 1, regulatory (inhibitor) subunit 2 pseudogene 3 (PPP1R2P3) on chromosome 5 [Source:RefSeq_dna;Acc:NR_002168]
Ssc.30424.1.A1_at	CO991714		EST			0.558387	14,21	p< 0,000001	down	PREDICTED: similar to RIKEN cDNA 1810036I24 [Source:RefSeq_peptide;Acc:XP_208859]
Ssc.24679.1.S1_at	CK462508	MIB1	EST	1558645_at		0.327176	14,11	p< 0,000001	down	mindbomb homolog 1; ubiquitin ligase mind bomb; DAPK-interacting protein 1 [Homo sapiens]. [Source:RefSeq;Acc:NM_020774]
Ssc.6054.1.S1_a_at	CK451709	MTCH2	EST	217772_s_at	MTCH2	0.256009	13,77	p< 0,000001	down	mitochondrial carrier homolog 2; 2310034D24Rik [Homo sapiens]. [Source:RefSeq;Acc:NM_014342]
Ssc.3048.2.S1_a_at	BP162350	Q9BQ49	EST			0.296789	13,64	p< 0,000001	down
Ssc.9070.1.A1_at	BF709307	GABRP	EST	205044_at		0.373434	13,61	p< 0,000001	down	Gamma-aminobutyric-acid receptor pi subunit precursor (GABA(A) receptor). [Source:Uniprot/SWISSPROT;Acc:O00591]
Ssc.16331.1.S1_at	AF403248.1	SLCO1A2	Gene	207308_at		0.493295	13,28	p< 0,000001	down	rganic anion transporter) (Organic anion transporting polypeptide 1) (OATP1) (OATP- A). [Source:Uniprot/SWISSPROT;Acc:P46721]
Ssc.13508.2.S1_at	BI305090	NP_057132	EST		CGI-111	0.386451	13,09	p< 0,000001	down	CGI-111 protein [Homo sapiens]. [Source:RefSeq;Acc:NM_016048]
Ssc.6249.2.S1_at	BP163193	NP_060300	EST		OCIA	0.330187	12,90	p< 0,000001	down	OCIA domain containing 1; ovarian carcinoma immunoreactive antigen [Homo sapiens]. [Source:RefSeq;Acc:NM_017830]
Ssc.21016.1.S1_at	G=Ssc.21016	RDX	Gene	204969_s_at	MSN	0.464152	12,84	p< 0,000001	down	Radixin. [Source:Uniprot/SWISSPROT;Acc:P35241]
Ssc.19316.2.A1_at	CF362655	ALS2CR2	EST	223266_at	ALS2CR2	0.341872	12,67	p< 0,000001	down	amyotrophic lateral sclerosis 2 (juvenile) chromosome region, candidate 2; ILP-interacting protein ILPIPA [Homo sapiens]. [Source:RefSeq;Acc:NM_018571]
Ssc.24719.1.S1_at	CK463776	TXNDC10	EST		FLJ20793	0.456597	12,32	p< 0,000001	down
Ssc.14178.1.A1_at	BQ600651	GGPS1	EST	202321_at		0.443788	12,21	p< 0,000001	down	Geranylgeranyl pyrophosphate synthetase (GGPP synthetase) (GGPPSASE) (Geranylgeranyl diphosphate synthase) [Includes: Dimethylallyltranstransferase (EC 2.5.1.1); Geranyltranstransferase (EC 2.5.1.10); Farnesyltranstransferase (EC 2.5.1.29)]. [Source:Unipr
Ssc.12452.1.S1_at	CN159928	MYO1B	EST	212364_at	MYO1B	0.25106	12,05	p< 0,000001	down	Myosin Ib (Myosin I alpha) (MMI-alpha) (MMIa) (MYH-1c) (Fragment). [Source:Uniprot/SWISSPROT;Acc:O43795]
Ssc.14592.2.A1_at	AJ653382	CLIC4	EST	201559_s_at		0.509978	11,97	p< 0,000001	down	Chloride intracellular channel protein 4 (Intracellular chloride ion channel protein p64H1). [Source:Uniprot/SWISSPROT;Acc:Q9Y696]
Ssc.7447.2.S1_at	CA779678	NP_057654	EST		PTX1	0.483162	11,79	p< 0,000001	down	CDA14; CD14 protein [Homo sapiens]. [Source:RefSeq;Acc:NM_016570]
Ssc.19028.2.S1_at	CF366699	GRIN2B	EST	210411_s_at		0.346485	11,69	p< 0,000001	down	Glutamate [NMDA] receptor subunit epsilon 2 precursor (N-methyl D- aspartate receptor subtype 2B) (NR2B) (NMDAR2B) (N-methyl-D-aspartate receptor subunit 3) (NR3) (hNR3). [Source:Uniprot/SWISSPROT;Acc:Q13224]
Ssc.24556.1.S1_at	CK464304	SLC35F5	EST	220123_at	SLC35F5	0.309345	11,50	p< 0,000001	down	solute carrier family 35, member F5 [Homo sapiens]. [Source:RefSeq;Acc:NM_025181]
Ssc.6550.1.A1_at	CK462428	TM4SF2	EST	202242_at		0.297459	11,42	p< 0,000001	down	Transmembrane 4 superfamily member 2 (Cell surface glycoprotein A15) (T-cell acute lymphoblastic leukemia associated antigen 1) (TALLA-1) (Membrane component, X chromosome, surface marker 1) (CD231 antigen). [Source:Uniprot/SWISSPROT;Acc:P41732]
Ssc.22797.1.S1_at	BX667008	TOP2B	EST	211987_at	TOP2A	0.349259	11,37	p< 0,000001	down	DNA topoisomerase II, beta isozyme (EC 5.99.1.3). [Source:Uniprot/SWISSPROT;Acc:Q02880]
Ssc.1081.2.S1_at	CB338008	MBNL1	EST	1555594_a_at		0.58853	11,27	p< 0,000001	down	Muscleblind-like protein (Triplet-expansion RNA-binding protein). [Source:Uniprot/SWISSPROT;Acc:Q9NR56]
Ssc.27228.1.S1_at	BE013457	SEC63	EST	201914_s_at	SEC63	0.310823	11,15	p< 0,000001	down	Translocation protein SEC63 homolog. [Source:Uniprot/SWISSPROT;Acc:Q9UGP8]
Ssc.6162.2.S1_at			EST			0.323092	10,94	p< 0,000001	down
Ssc.20966.1.S1_at	CN070030	ADK	EST	1569921_at	ADK	0.246876	10,79	p< 0,000001	down	Adenosine kinase (EC 2.7.1.20) (AK) (Adenosine 5'-phosphotransferase). [Source:Uniprot/SWISSPROT;Acc:P55263]
Ssc.16732.1.S1_at	NM_213960.1	VDAC1	Gene	212038_s_at	VDAC1	0.268342	10,69	p< 0,000001	down	Voltage-dependent anion-selective channel protein 1 (VDAC-1) (hVDAC1) (Outer mitochondrial membrane protein porin 1) (Plasmalemmal porin) (Porin 31HL) (Porin 31HM). [Source:Uniprot/SWISSPROT;Acc:P21796]
Ssc.1409.1.S1_at	BF443178	MINPP1	EST	209585_s_at		0.320211	10,59	p< 0,000001	down	multiple inositol polyphosphate histidine phosphatase, 1; multiple inositol polyphosphate phosphatase 2; multiple inositol polyphosphate phosphatase 1 [Homo sapiens]. [Source:RefSeq;Acc:NM_004897]
Ssc.8845.1.S1_at	BI182338	EMP1	EST	1564796_at		0.294802	10,50	p< 0,000001	down	Epithelial membrane protein-1 (EMP-1) (Tumor-associated membrane protein) (CL-20) (B4B protein). [Source:Uniprot/SWISSPROT;Acc:P54849]
Ssc.11310.1.A1_at	CO991029	ANK3	EST	206385_s_at		0.450355	10,41	p< 0,000001	down	Ankyrin 3 (ANK-3) (Ankyrin G). [Source:Uniprot/SWISSPROT;Acc:Q12955]
Ssc.11150.1.S1_at	BX926145	PNRC2	EST	217779_s_at	PNRC2	0.483846	10,15	p< 0,00001	down	proline-rich nuclear receptor coactivator 2 [Homo sapiens]. [Source:RefSeq;Acc:NM_017761]
Ssc.28309.1.A1_at	CN159733	TAX1BP1	EST	200976_s_at	TAX1BP1	0.496335	10,13	p< 0,00001	down	Tax1 (human T-cell leukemia virus type I) binding protein 1; tax1-binding protein [Homo sapiens]. [Source:RefSeq;Acc:NM_006024]
Ssc.8503.1.S1_at	CN162504	ROCK1	EST	214578_s_at		0.2709	10,11	p< 0,00001	down	Rho-associated protein kinase 1 (EC 2.7.1.37) (Rho-associated, coiled- coil containing protein kinase 1) (p160 ROCK-1) (p160ROCK). [Source:Uniprot/SWISSPROT;Acc:Q13464]
Ssc.5509.2.S1_at	BP437179	ARL4A	EST	205020_s_at	ARL4B	0.248579	10,05	p< 0,00001	down	ADP-ribosylation factor-like protein 4A. [Source:Uniprot/SWISSPROT;Acc:P40617]
Ssc.1962.2.S1_a_at	BP142932	DNAJC8	EST	205545_x_at	DNAJC8	0.278508	9,99	p< 0,00001	down	DnaJ homolog subfamily C member 8 (Splicing protein spf31) (HSPC315). [Source:Uniprot/SWISSPROT;Acc:O75937]
Ssc.11046.1.S1_at	BP151521	SEC22L1	EST	209206_at	SEC22L1	0.384323	9,91	p< 0,00001	down	Vesicle trafficking protein SEC22b (SEC22 vesicle trafficking protein- like 1). [Source:Uniprot/SWISSPROT;Acc:O75396]
Ssc.17285.2.S1_at	AJ683388	COPS5	EST	201652_at	COPS5	0.310168	9,87	p< 0,00001	down	COP9 signalosome subunit 5; Jun activation domain-binding protein; 38 kDa Mov34 homolog; COP9 (constitutive photomorphogenic, Arabidopsis, homolog) subunit 5 [Homo sapiens]. [Source:RefSeq;Acc:NM_006837]
Ssc.20954.2.S1_a_at	BP154520	MRPL3	EST	208787_at	MRPL3	0.281059	9,82	p< 0,00001	down	Mitochondrial 60S ribosomal protein L3 (L3mt). [Source:Uniprot/SWISSPROT;Acc:P09001]
Ssc.23522.1.S1_at	BP161788	TRAM1	EST	201398_s_at	TRAM1	0.400159	9,77	p< 0,00001	down	Translocation associated membrane protein 1. [Source:Uniprot/SWISSPROT;Acc:Q15629]
Ssc.14094.2.S1_at	BP443709	SARA2	EST	1554482_a_at		0.28903	9,74	p< 0,00001	down	GTP-binding protein SAR1b (GTBPB). [Source:Uniprot/SWISSPROT;Acc:Q9Y6B6]
Ssc.12324.1.S1_at	CK452296	CDC10	EST	213151_s_at	3208896000	0.347938	9,66	p< 0,00001	down	Septin 7 (CDC10 protein homolog). [Source:Uniprot/SWISSPROT;Acc:Q16181]
Ssc.19836.2.S1_at	BX665172	SLC31A2	EST	204204_at	SLC31A2	0.315796	9,56	p< 0,00001	down	Probable low-affinity copper uptake protein 2 (hCTR2) (Copper transporter 2). [Source:Uniprot/SWISSPROT;Acc:O15432]
Ssc.15886.1.S1_at	NM_214131.1	CASP3	Gene	202763_at	CASP3	0.337114	9,54	p< 0,00001	down	Apopain precursor (EC 3.4.22.-) (Cysteine protease CPP32) (Yama protein) (CPP-32) (Caspase-3) (CASP-3) (SREBP cleavage activity 1) (SCA-1). [Source:Uniprot/SWISSPROT;Acc:P42574]
Ssc.13447.1.A1_at	BI405084	SPFH1	EST		SPFH1	0.290018	9,47	p< 0,00001	down	SPFH domain family, member 1 [Source:RefSeq_peptide;Acc:NP_006450]
Ssc.26827.1.A1_at	CN160798	PICALM	EST	203134_at	PICALM	0.34914	9,38	p< 0,00001	down	Phosphatidylinositol-binding clathrin assembly protein (Clathrin assembly lymphoid myeloid leukemia protein). [Source:Uniprot/SWISSPROT;Acc:Q13492]
Ssc.272.1.S1_a_at	NM_213815.1	DAF	Gene	1555950_a_at	CR1	0.323727	9,33	p< 0,0001	down	Complement decay-accelerating factor precursor (CD55 antigen). [Source:Uniprot/SWISSPROT;Acc:P08174]
Ssc.24986.1.S1_at	CK463807	ALDH1A1	EST	212224_at	ALDH1A1	0.385136	9,19	p< 0,0001	down	Aldehyde dehydrogenase 1A1 (EC 1.2.1.3) (Aldehyde dehydrogenase, cytosolic) (ALDH class 1) (Retinal dehydrogenase 1) (ALHDII) (ALDH- E1). [Source:Uniprot/SWISSPROT;Acc:P00352]
Ssc.13712.1.S1_at	CN158941	VPS4B	EST	218171_at	VPS4B	0.281505	9,02	p< 0,0001	down	SKD1 protein (Vacuolar sorting protein 4b). [Source:Uniprot/SWISSPROT;Acc:O75351]
Ssc.11724.1.S1_at	BI184137	RABEP1	EST	203223_at		0.356892	8,97	p< 0,0001	down	Rab GTPase binding effector protein 1 (Rabaptin-5) (Rabaptin-5alpha) (Rabaptin-4). [Source:Uniprot/SWISSPROT;Acc:Q15276]
Ssc.16052.1.S1_at	BP458051	ADAM10	EST	202603_at	ADAM10	0.358392	8,94	p< 0,0001	down	ADAM 10 precursor (EC 3.4.24.81) (A disintegrin and metalloproteinase domain 10) (Mammalian disintegrin-metalloprotease) (Kuzbanian protein homolog). [Source:Uniprot/SWISSPROT;Acc:O14672]
Ssc.30795.1.S1_at		SLC15A2	EST	205316_at	SLC15A2	0.286199	8,89	p< 0,0001	down	Oligopeptide transporter, kidney isoform (Peptide transporter 2) (Kidney H+/peptide cotransporter) (Solute carrier family 15, member 2). [Source:Uniprot/SWISSPROT;Acc:Q16348]
Ssc.4108.1.S1_at	CK451505	H2AFV	EST	202487_s_at		0.286694	8,87	p< 0,0001	down	H2A histone family, member V isoform 1; purine-rich binding element protein B; histone H2A.F/Z variant [Homo sapiens]. [Source:RefSeq;Acc:NM_012412]
Ssc.26392.1.A1_at	CN165961	KIAA0776	EST	212633_at	KIAA0776	0.254186	8,85	p< 0,0001	down	KIAA0776 [Source:RefSeq_peptide;Acc:NP_056138]
Ssc.1024.1.S1_at	CF787785	SNTB1	EST	208608_s_at	SNTB1	0.422383	8,83	p< 0,0001	down	Beta-1-syntrophin (59 kDa dystrophin-associated protein A1, basic component 1) (DAPA1B) (Tax interaction protein 43) (TIP-43) (Syntrophin 2) (BSYN2). [Source:Uniprot/SWISSPROT;Acc:Q13884]
Ssc.19316.1.S1_at	BP156952	ALS2CR2	EST	223266_at	ALS2CR2	0.298411	8,80	p< 0,0001	down	amyotrophic lateral sclerosis 2 (juvenile) chromosome region, candidate 2; ILP-interacting protein ILPIPA [Homo sapiens]. [Source:RefSeq;Acc:NM_018571]
Ssc.30974.1.S1_at	BP462664	Q8NBN3	EST		DKFZP564G2022	0.348046	8,79	p< 0,0001	down
Ssc.1193.2.S1_at	CK454705	KPNA3	EST	1565690_at		0.395926	8,78	p< 0,0001	down	Importin alpha-3 subunit (Karyopherin alpha-3 subunit) (SRP1-gamma). [Source:Uniprot/SWISSPROT;Acc:O00505]
Ssc.10005.1.S1_at	CN154303	SENP6	EST	202318_s_at	SENP6	0.285647	8,76	p< 0,0001	down	Sentrin-specific protease 6 (EC 3.4.22.-) (Sentrin/SUMO-specific protease SENP6) (SUMO-1 specific protease 1) (Protease FKSG6). [Source:Uniprot/SWISSPROT;Acc:Q9GZR1]
Ssc.1158.1.A1_at	BI183349	PABPC1	EST	1560770_at	PABPC3	0.25543	8,71	p< 0,0001	down	Polyadenylate-binding protein 1 (Poly(A)-binding protein 1) (PABP 1). [Source:Uniprot/SWISSPROT;Acc:P11940]
Ssc.25150.1.S1_at	CK464331		EST			0.298038	8,69	p< 0,0001	down
Ssc.15431.1.S1_at	AJ668456	COPB	EST	201358_s_at	COPB	0.403883	8,67	p< 0,0001	down	Coatomer beta subunit (Beta-coat protein) (Beta-COP). [Source:Uniprot/SWISSPROT;Acc:P53618]
Ssc.28782.2.S1_at	BF075585	SLC38A1	EST	218237_s_at	SLC38A1	0.221197	8,63	p< 0,0001	down	amino acid transporter system A1 [Homo sapiens]. [Source:RefSeq;Acc:NM_030674]
Ssc.7870.1.S1_at	L=396580	UBE2D2	Gene	201343_at		0.169101	8,63	p< 0,0001	down	ubiquitin-conjugating enzyme E2D 2 isoform 1; ubiquitin carrier protein; ubiquitin-conjugating enzyme E2-17 kDa 2; ubiquitin-conjugating enzyme E2D 2 (homologous to yeast UBC4/5) [Homo sapiens]. [Source:RefSeq;Acc:NM_003339]
Ssc.11348.1.A1_at	CO946511	CCT6A	EST	201326_at	CCT6B	0.241178	8,57	p< 0,0001	down	T-complex protein 1, zeta subunit (TCP-1-zeta) (CCT-zeta) (CCT-zeta-1) (Tcp20) (HTR3). [Source:Uniprot/SWISSPROT;Acc:P40227]
Ssc.5926.2.S1_at	AJ747018	Q8N1G7	EST			0.249358	8,41	p< 0,0001	down
Ssc.24315.1.S1_at	CK454798	RAP1A	EST	1555339_at		0.28345	8,36	p< 0,001	down	RAP1A, member of RAS oncogene family; RAS-related protein RAP1A [Homo sapiens]. [Source:RefSeq;Acc:NM_002884]
Ssc.11741.1.S1_at	CK456493	SDFR1	EST	202228_s_at	SDFR1	0.197727	8,36	p< 0,001	down	stromal cell derived factor receptor 1 isoform b [Homo sapiens]. [Source:RefSeq;Acc:NM_012428]
Ssc.26533.1.A1_at	CN153041	USP53	EST	216775_at	USP53	0.430615	8,35	p< 0,001	down	ubiquitin specific protease 53 [Source:RefSeq_peptide;Acc:NP_061923]
Ssc.24093.1.S1_at	BP442170	NRD1	EST	208709_s_at	NRD1	0.288773	8,32	p< 0,001	down	Nardilysin precursor (EC 3.4.24.61) (N-arginine dibasic convertase) (NRD convertase) (NRD-C). [Source:Uniprot/SWISSPROT;Acc:O43847]
Ssc.12863.1.S1_at	CK451433	ZPRO_HUMAN	EST		CGI-119	0.369141	8,26	p< 0,001	down	Z-protein (CGI-119) (S1R protein). [Source:Uniprot/SWISSPROT;Acc:Q9HC24]
Ssc.6095.1.A1_at	BX672990	APPBP2	EST	202629_at		0.279183	8,21	p< 0,001	down	Amyloid protein-binding protein 2 (Amyloid beta precursor protein- binding protein 2) (APP-BP2) (Protein interacting with APP tail 1). [Source:Uniprot/SWISSPROT;Acc:Q92624]
Ssc.31165.1.S1_at	BF191227	CAV2	EST	203323_at		0.272203	8,19	p< 0,001	down	Caveolin-2. [Source:Uniprot/SWISSPROT;Acc:P51636]
Ssc.14212.2.S1_at	CK467986	Q5VYH4	EST		SFRS11	0.258459	8,14	p< 0,001	down
Ssc.6689.1.S1_at	CK449839	HNRPR	EST	208765_s_at	SYNCRIP	0.25517	8,11	p< 0,001	down	Heterogeneous nuclear ribonucleoprotein R (hnRNP R). [Source:Uniprot/SWISSPROT;Acc:O43390]
Ssc.23043.1.S1_at	NM_213966.1	HADHB	Gene	201007_at	HADHB	0.220383	8,09	p< 0,001	down	Trifunctional enzyme beta subunit, mitochondrial precursor (TP-beta) (MSTP029) [Includes: 3-ketoacyl-CoA thiolase (EC 2.3.1.16) (Acetyl-CoA acyltransferase) (Beta-ketothiolase)]. [Source:Uniprot/SWISSPROT;Acc:P55084]
Ssc.18397.1.A1_at	CF178770	DLGAP2	EST	210227_at		0.295999	8,08	p< 0,001	down	Disks large-associated protein 2 (DAP-2) (SAP90/PSD-95-associated protein 2) (SAPAP2) (PSD-95/SAP90 binding protein 2) (Fragment). [Source:Uniprot/SWISSPROT;Acc:Q9P1A6]
Ssc.30975.1.S1_at	CF367481	FAM45A	EST	1559523_at	FAM45A	0.287026	8,05	p< 0,001	down	Protein FAM45A. [Source:Uniprot/SWISSPROT;Acc:Q8TCE6]
Ssc.30753.1.S1_at	CN154160	ATRX	EST	208859_s_at		0.316025	8,01	p< 0,001	down	Transcriptional regulator ATRX (X-linked helicase II) (X-linked nuclear protein) (XNP) (Znf-HX). [Source:Uniprot/SWISSPROT;Acc:P46100]
Ssc.22441.2.S1_at	BI399779	Q6ZUI3	EST			0.240683	8,01	p< 0,001	down
Ssc.26713.1.S1_at	CA513709	NP_065999	EST			0.349584	7,94	p< 0,001	down	mesoderm induction early response 1 [Homo sapiens]. [Source:RefSeq;Acc:NM_020948]
Ssc.11571.3.S1_at	CB285872	Q9BPY3	EST		FLJ21103	0.293946	7,85	p< 0,001	down
Ssc.13754.1.A1_at	CN155734	TXNDC10	EST			0.234334	7,84	p< 0,001	down
Ssc.2201.2.S1_at	BX670675	TICAM2	EST	228234_at	TMED7	0.351563	7,84	p< 0,001	down	toll-like receptor adaptor molecule 2 [Source:RefSeq_peptide;Acc:NP_067681]
Ssc.18988.1.S1_at	CN158056	ZHX1	EST	223213_s_at	ZHX1	0.245427	7,81	p< 0,001	down	Zinc fingers and homeoboxes protein 1. [Source:Uniprot/SWISSPROT;Acc:Q9UKY1]
Ssc.1079.2.S1_at	AJ666895	NP_115872	EST			0.234794	7,78	p< 0,001	down	HTPAP protein [Homo sapiens]. [Source:RefSeq;Acc:NM_032483]
Ssc.21280.1.S1_at	CF793520	CDC27	EST	217878_s_at		0.282142	7,78	p< 0,001	down	Cell division cycle protein 27 homolog (CDC27Hs) (H-NUC). [Source:Uniprot/SWISSPROT;Acc:P30260]
Ssc.9874.1.S1_at	BP169027	DAZAP2	EST	200794_x_at	DAZAP2	0.210166	7,75	p< 0,001	down	DAZ-associated protein 2 (Deleted in azoospermia-associated protein 2). [Source:Uniprot/SWISSPROT;Acc:Q15038]
Ssc.11382.1.S1_at	BI182211	TDE2	EST	208671_at	TDE2	0.453399	7,74	p< 0,001	down	Tumor differentially expressed protein 2 (Tumor differentially expressed 1 protein like) (UNQ396/PRO732). [Source:Uniprot/SWISSPROT;Acc:Q9NRX5]
Ssc.17415.1.A1_at	CO990996	PHACTR2	EST	204047_s_at		0.13398	7,73	p< 0,001	down	Phosphatase and actin regulator 2. [Source:Uniprot/SWISSPROT;Acc:O75167]
Ssc.1165.1.S1_at	BQ605100	GRP58	EST	208612_at	GRP58	0.195771	7,72	p< 0,001	down	Protein disulfide-isomerase A3 precursor (EC 5.3.4.1) (Disulfide isomerase ER-60) (ERp60) (58 kDa microsomal protein) (p58) (ERp57) (58 kDa glucose regulated protein). [Source:Uniprot/SWISSPROT;Acc:P30101]
Ssc.13581.1.S1_at	CK460009	C1orf37	EST	212164_at	C1orf37	0.270798	7,71	p< 0,001	down
Ssc.429.1.A1_at	L13068.1	CALB3	Gene		S100G	0.368935	7,67	p< 0,001	down	Vitamin D-dependent calcium-binding protein, intestinal (CABP) (Calbindin D9K). [Source:Uniprot/SWISSPROT;Acc:P29377]
Ssc.26642.1.S1_at	CF792818	TIF1	EST	204390_at	TIF1	0.204526	7,64	p< 0,001	down	Transcription intermediary factor 1-alpha (TIF1-alpha) (Tripartite motif protein 24). [Source:Uniprot/SWISSPROT;Acc:O15164]
Ssc.1094.1.S1_at	BX671411	GLO1	EST	200681_at	GLO1	0.254893	7,63	p< 0,001	down	Lactoylglutathione lyase (EC 4.4.1.5) (Methylglyoxalase) (Aldoketomutase) (Glyoxalase I) (Glx I) (Ketone-aldehyde mutase) (S-D- lactoylglutathione methylglyoxal lyase). [Source:Uniprot/SWISSPROT;Acc:Q04760]
Ssc.29058.1.S1_at	CN070476	THOC1	EST	204064_at	THOC1	0.300574	7,57	p< 0,001	down	THO complex subunit 1 (Tho1) (Nuclear matrix protein p84). [Source:Uniprot/SWISSPROT;Acc:Q96FV9]
Ssc.12381.1.S1_at	CF792827	Q96MG1	EST		FLJ32421	0.316972	7,57	p< 0,001	down
Ssc.3941.2.S1_at	BP167918	MAPK9	EST	203218_at		0.235805	7,57	p< 0,001	down	Mitogen-activated protein kinase 9 (EC 2.7.1.37) (Stress-activated protein kinase JNK2) (c-Jun N-terminal kinase 2) (JNK-55). [Source:Uniprot/SWISSPROT;Acc:P45984]
Ssc.6525.2.A1_at	BF711217	PPP1R12A	EST	1557630_s_at		0.38706	7,56	p< 0,001	down	Protein phosphatase 1 regulatory subunit 12A (Myosin phosphatase targeting subunit 1) (Myosin phosphatase target subunit 1) (Protein phosphatase myosin-binding subunit). [Source:Uniprot/SWISSPROT;Acc:O14974]
Ssc.29086.1.S1_at	BP433164	RBPSUH	EST	207785_s_at	RBPSUH	0.283711	7,47	p< 0,001	down	Recombining binding protein suppressor of hairless (J kappa- recombination signal binding protein) (RBP-J kappa) (RBP-J) (RBP-JK) (CBF-1). [Source:Uniprot/SWISSPROT;Acc:Q06330]
Ssc.11935.1.A1_at	CF359560	WAC	EST	217742_s_at	WAC	0.370345	7,44	p< 0,001	down	WW domain-containing adapter with a coiled-coil region isoform 1; 1110067P07Rik; WW domain-containing adaptor with coiled coil [Homo sapiens]. [Source:RefSeq;Acc:NM_016628]
Ssc.10946.2.A1_at	BQ602339	MAK3	EST	217745_s_at		0.319722	7,40	p< 0,001	down	Mak3 homolog [Homo sapiens]. [Source:RefSeq;Acc:NM_025146]
Ssc.24043.1.S1_at	CO948478	NP_710153	EST			0.343481	7,39	p< 0,001	down	transcription factor MLR1 [Homo sapiens]. [Source:RefSeq;Acc:NM_153686]
Ssc.7735.1.S1_at	BP149539	ARPC1A	EST	200950_at	ARPC1A	0.308697	7,37	p< 0,001	down	Actin-related protein 2/3 complex subunit 1A (SOP2-like protein). [Source:Uniprot/SWISSPROT;Acc:Q92747]
Ssc.23132.2.S1_at		NUDT9	EST	218375_at	NUDT9	0.209554	7,37	p< 0,001	down	ADP-ribose pyrophosphatase, mitochondrial precursor (EC 3.6.1.13) (ADP-ribose diphosphatase) (Adenosine diphosphoribose pyrophosphatase) (ADPR-PPase) (ADP-ribose phosphohydrolase) (Nucleoside diphosphate- linked moiety X motif 9) (UNQ3012/PRO9771). [Sourc
Ssc.19353.1.S1_at	CF364340	UBE3A	EST	1560741_at	UBE3A	0.243145	7,36	p< 0,01	down	Ubiquitin-protein ligase E3A (EC 6.3.2.-) (E6AP ubiquitin-protein ligase) (Oncogenic protein-associated protein E6-AP) (Human papillomavirus E6-associated protein). [Source:Uniprot/SWISSPROT;Acc:Q05086]
Ssc.27241.1.S1_at	CN165811	RASAL2	EST	1557432_at	RASAL2	0.224535	7,35	p< 0,01	down	Ras GTPase-activating protein nGAP (RAS protein activator like 1). [Source:Uniprot/SWISSPROT;Acc:Q9UJF2]
Ssc.10997.1.S1_at	BP170588	GRP58	EST	208612_at	GRP58	0.528698	7,35	p< 0,01	down	Protein disulfide-isomerase A3 precursor (EC 5.3.4.1) (Disulfide isomerase ER-60) (ERp60) (58 kDa microsomal protein) (p58) (ERp57) (58 kDa glucose regulated protein). [Source:Uniprot/SWISSPROT;Acc:P30101]
Ssc.1829.1.S1_at	NM_001001632.1	TPM3	Gene	214365_at	TPM3	0.190744	7,34	p< 0,01	down	Tropomyosin alpha 3 chain (Tropomyosin 3) (Tropomyosin gamma) (hTM5). [Source:Uniprot/SWISSPROT;Acc:P06753]
Ssc.19327.1.S1_at	BP168332	HIST1H1D	EST	214537_at	HIST1H1C	0.382948	7,26	p< 0,01	down	Histone H1.3 (Histone H1c). [Source:Uniprot/SWISSPROT;Acc:P16402]
Ssc.17955.1.A1_at	CF175506	OAZIN	EST	201772_at	OAZIN	0.362575	7,26	p< 0,01	down	Ornithine decarboxylase antizyme inhibitor. [Source:Uniprot/SWISSPROT;Acc:O14977]
Ssc.7893.1.A1_at	BI404005	MTSS1	EST	1556192_x_at		0.276332	7,24	p< 0,01	down	Metastasis suppressor protein 1 (Missing in metastasis protein) (Metastasis suppressor YGL-1). [Source:Uniprot/SWISSPROT;Acc:O43312]
Ssc.14134.1.S1_at	CF362462	GALNT1	EST	1568618_a_at	GALNT13	0.40731	7,21	p< 0,01	down	Polypeptide N-acetylgalactosaminyltransferase 1 (EC 2.4.1.41) (Protein-UDP acetylgalactosaminyltransferase 1) (UDP- GalNAc:polypeptide N-acetylgalactosaminyltransferase 1) (Polypeptide GalNAc transferase 1) (GalNAc-T1) (pp-GaNTase 1) [Contains: Polypeptid
Ssc.20593.2.S1_a_at	CO956422	IPO7	EST	200992_at		0.221423	7,19	p< 0,01	down	Importin 8 (Imp8) (Ran-binding protein 8) (RanBP8). [Source:Uniprot/SWISSPROT;Acc:O15397]
Ssc.13932.1.S1_at	CF791609	NP_945341	EST			0.235494	7,13	p< 0,01	down	N-acyl-phosphatidylethanolamine-hydrolyzing phospholipase D [Homo sapiens]. [Source:RefSeq;Acc:NM_198990]
Ssc.11751.1.S1_at	BI184362	ALDH7A1	EST	208950_s_at	ALDH7A1	0.3165	7,10	p< 0,01	down	Aldehyde dehydrogenase family 7 member A1 (EC 1.2.1.3) (Antiquitin 1). [Source:Uniprot/SWISSPROT;Acc:P49419]
Ssc.26701.1.S1_at	CN159415	ZCCHC8	EST	218478_s_at	ZCCHC8	0.298968	7,08	p< 0,01	down	zinc finger, CCHC domain containing 8 [Homo sapiens]. [Source:RefSeq;Acc:NM_017612]
Ssc.1012.2.S1_at	BP153362	ZNF277	EST	1555192_at	ZNF277	0.327447	7,08	p< 0,01	down	Zinc finger protein 277. [Source:Uniprot/SWISSPROT;Acc:Q9NRM2]
Ssc.25370.1.S1_at	BX924193	SNX6	EST	217789_at	SNX6	0.424122	7,06	p< 0,01	down	Sorting nexin 6 (TRAF4-associated factor 2). [Source:Uniprot/SWISSPROT;Acc:Q9UNH7]
Ssc.18300.1.A1_at	CK462357	IMPA2	EST	203126_at	IMPA2	0.215599	7,04	p< 0,01	down	Inositol-1(or 4)-monophosphatase 2 (EC 3.1.3.25) (IMPase 2) (IMP 2) (Inositol monophosphatase 2) (Myo-inositol monophosphatase A2). [Source:Uniprot/SWISSPROT;Acc:O14732]
Ssc.16033.1.S1_at	CN154326	CXADR	EST	1555716_a_at	CXADR	0.310801	7,03	p< 0,01	down	Coxsackievirus and adenovirus receptor precursor (Coxsackievirus B- adenovirus receptor) (hCAR) (CVB3 binding protein). [Source:Uniprot/SWISSPROT;Acc:P78310]
Ssc.17625.2.S1_at	AJ669278	Q9BSD7	EST		MGC13186	0.205136	6,97	p< 0,01	down	Probable UPF0334 kinase-like protein. [Source:Uniprot/SWISSPROT;Acc:Q9BSD7]
Ssc.30085.1.A1_at	CO949468	Q6ZRC1	EST			0.204144	6,95	p< 0,01	down
Ssc.1011.1.S1_at	CO955809	RNPC2	EST	207941_s_at	RNPC2	0.165063	6,92	p< 0,01	down	RNA-binding region containing protein 2 (Hepatocellular carcinoma protein 1) (Splicing factor HCC1). [Source:Uniprot/SWISSPROT;Acc:Q14498]
Ssc.2860.3.S1_a_at	BP462794	NP_055428	EST		ETEA	0.348253	6,92	p< 0,01	down	protein expressed in T-cells and eosinophils in atopic dermatitis [Homo sapiens]. [Source:RefSeq;Acc:NM_014613]
Ssc.15306.2.S1_at	BP447685	GGH	EST	203560_at	GGH	0.223271	6,83	p< 0,01	down	Gamma-glutamyl hydrolase precursor (EC 3.4.19.9) (Gamma-Glu-X carboxypeptidase) (Conjugase) (GH). [Source:Uniprot/SWISSPROT;Acc:Q92820]
Ssc.2435.2.A1_a_at	CO953729	KIAA0372	EST	1554029_a_at	KIAA0372	0.202644	6,82	p< 0,01	down	KIAA0372 [Source:RefSeq_peptide;Acc:NP_055454]
Ssc.1956.2.S1_at	BI181697	Q9NWY4	EST		FLJ20534	0.199083	6,78	p< 0,01	down
Ssc.8775.3.S1_at	AJ683968	LAP3	EST	217933_s_at	LAP3	0.308832	6,76	p< 0,01	down	Cytosol aminopeptidase (EC 3.4.11.1) (Leucine aminopeptidase) (LAP) (Leucyl aminopeptidase) (Proline aminopeptidase) (EC 3.4.11.5) (Prolyl aminopeptidase). [Source:Uniprot/SWISSPROT;Acc:P28838]
Ssc.5041.1.A1_at	CN154405	NOL1	EST	214427_at	NOL1	0.131921	6,74	p< 0,01	down	Proliferating-cell nucleolar antigen p120 (Proliferation-associated nucleolar protein p120). [Source:Uniprot/SWISSPROT;Acc:P46087]
Ssc.24709.1.A1_at	CK463082	GOLGA5	EST	218241_at	GOLGA5	0.230951	6,72	p< 0,01	down	Golgi autoantigen, golgin subfamily A member 5 (Golgin-84) (RET-fused gene 5 protein) (Ret-II protein). [Source:Uniprot/SWISSPROT;Acc:Q8TBA6]
Ssc.9676.1.S1_at	BF711211	RBM18	EST	1555848_at	RBM18	0.263332	6,69	p< 0,01	down	RNA binding motif protein 18 [Homo sapiens]. [Source:RefSeq;Acc:NM_033117]
Ssc.30289.1.S1_at	CO989892	NP_060873	EST			0.223927	6,68	p< 0,01	down	transcription factor SMIF; decapping enzyme hDcp1a [Homo sapiens]. [Source:RefSeq;Acc:NM_018403]
Ssc.17948.1.A1_at	CF176461	NP_060590	EST			0.228513	6,67	p< 0,01	down	armadillo repeat-containing protein; armadillo repeat containing protein [Homo sapiens]. [Source:RefSeq;Acc:NM_018120]
Ssc.24556.2.S1_a_at	CK459560	SLC35F5	EST	220123_at	SLC35F5	0.315617	6,65	p< 0,01	down	solute carrier family 35, member F5 [Homo sapiens]. [Source:RefSeq;Acc:NM_025181]
Ssc.27144.1.A1_at	CN167165	GRIK1	EST	1559923_at		0.19963	6,63	p< 0,01	down	Glutamate receptor, ionotropic kainate 1 precursor (Glutamate receptor 5) (GluR-5) (GluR5) (Excitatory amino acid receptor 3) (EAA3). [Source:Uniprot/SWISSPROT;Acc:P39086]
Ssc.30148.1.A1_at	CO987207	RHOBTB3	EST	202975_s_at		0.317162	6,60	p< 0,01	down	Rho-related BTB domain-containing protein 3. [Source:Uniprot/SWISSPROT;Acc:O94955]
Ssc.25852.1.S1_at	BX923443	ZNF583	EST	1553221_at		0.224541	6,58	p< 0,01	down	zinc finger protein 583 [Homo sapiens]. [Source:RefSeq;Acc:NM_152478]
Ssc.7633.2.A1_at	CN158956	ERBB2IP	EST	1563210_at		0.224482	6,55	p< 0,01	down	ROT;Acc:Q96RT1]
Ssc.1095.3.S1_at	CA780024	SAS	EST	203226_s_at	SAS	0.22531	6,55	p< 0,01	down	Sarcoma amplified sequence. [Source:Uniprot/SWISSPROT;Acc:Q12999]
Ssc.7502.1.A1_at	BQ598992	YES1	EST	202932_at	SRC	0.321704	6,55	p< 0,01	down	Proto-oncogene tyrosine-protein kinase YES (EC 2.7.1.112) (p61-YES) (C-YES). [Source:Uniprot/SWISSPROT;Acc:P07947]
Ssc.22328.3.S1_at	CB472138	DARS	EST	201623_s_at	DARS	0.270426	6,54	p< 0,01	down	Aspartyl-tRNA synthetase (EC 6.1.1.12) (Aspartate--tRNA ligase) (AspRS). [Source:Uniprot/SWISSPROT;Acc:P14868]
Ssc.12569.1.A1_at	CO987087	TPD52	EST	201688_s_at	TPD52	0.248749	6,53	p< 0,01	down	Tumor protein D52 (N8 protein). [Source:Uniprot/SWISSPROT;Acc:P55327]
Ssc.13576.2.S1_at	BE235225	ESRRBL1	EST	218100_s_at	ESRRBL1	0.233321	6,52	p< 0,01	down	estrogen-related receptor beta like 1; HIP1 protein interactor; huntingtin interacting protein-1 interacting protein [Homo sapiens]. [Source:RefSeq;Acc:NM_018010]
Ssc.2691.1.A1_at	BQ603863	ZDHHC17	EST	212982_at	ZDHHC17	0.290184	6,50	p< 0,01	down	Huntingtin-interacting protein 14 (Huntingtin-interacting protein 3) (Huntingtin-interacting protein HYPH) (HSPC294). [Source:Uniprot/SWISSPROT;Acc:Q8IUH5]
Ssc.13400.1.S1_at	CN162348	C3orf4	EST	1554149_at	C3orf4	0.266884	6,48	p< 0,01	down	Protein C3orf4 (Membrane protein GENX-3745) (HSPC174). [Source:Uniprot/SWISSPROT;Acc:Q9NY35]
Ssc.22060.2.S1_at	AJ681190	ZNF36	EST	1557953_at		0.337797	6,46	p< 0,01	down	Zinc finger protein 36 (Zinc finger protein KOX18) (Fragment). [Source:Uniprot/SWISSPROT;Acc:P17029]
Ssc.3783.2.S1_at	BX919291		EST			0.233386	6,46	p< 0,01	down	9 kDa protein [Source:IPI;Acc:IPI00141453]
Ssc.3975.2.A1_at	BI402798	STK38L	EST	212572_at		0.305918	6,45	p< 0,01	down	serine/threonine kinase 38 like; nuclear Dbf2-related 2 [Homo sapiens]. [Source:RefSeq;Acc:NM_015000]
Ssc.24112.1.A1_at	CF788175	3209241600	EST	201307_at		0.297665	6,45	p< 0,01	down	Septin 11. [Source:Uniprot/SWISSPROT;Acc:Q9NVA2]
Ssc.1984.1.S1_at	BX671903	NP_057359	EST			0.241684	6,39	p< 0,01	down	selenoprotein T [Homo sapiens]. [Source:RefSeq;Acc:NM_016275]
Ssc.9508.1.A1_at	CO992382	Q9H720	EST		FLJ21511	0.183609	6,38	p< 0,01	down
Ssc.23154.2.S1_at	BP436544	MKI67IP	EST	1557059_at	MKI67IP	0.257744	6,38	p< 0,01	down	MKI67 (FHA domain) interacting nucleolar phosphoprotein; nucleolar phosphoprotein Nopp34; nucleolar protein interacting with the FHA domain of pKi-67 [Homo sapiens]. [Source:RefSeq;Acc:NM_032390]
Ssc.23780.1.S1_at	CK464903	SFRS11	EST	200685_at	SFRS11	0.295086	6,37	p< 0,01	down	Splicing factor arginine/serine-rich 11 (Arginine-rich 54 kDa nuclear protein) (p54). [Source:Uniprot/SWISSPROT;Acc:Q05519]
Ssc.23964.1.S1_a_at	CK467047	CCM1	EST	204738_s_at	CCM1	0.165565	6,37	p< 0,01	down	Krev interaction trapped 1 (Krit1) (Cerebral cavernous malformations 1 protein). [Source:Uniprot/SWISSPROT;Acc:O00522]
Ssc.25056.1.S1_at	BP164260	CDC5L	EST	209055_s_at	CDC5L	0.308503	6,34	p< 0,05	down	CDC5-like; Cell division cycle 5, S. pombe, homolog-like; CDC5 (cell division cycle 5, S. pombe, homolog)-like; Cdc5-related protein [Homo sapiens]. [Source:RefSeq;Acc:NM_001253]
Ssc.24863.1.A1_at	CK466448	PPP2R5E	EST	1562817_at		0.211447	6,34	p< 0,05	down	Serine/threonine protein phosphatase 2A, 56 kDa regulatory subunit, epsilon isoform (PP2A, B subunit, B' epsilon isoform) (PP2A, B subunit, B56 epsilon isoform) (PP2A, B subunit, PR61 epsilon isoform) (PP2A, B subunit, R5 epsilon isoform). [Source:Uniprot
Ssc.15973.1.S1_at	NM_214153.1	ENTPD1	Gene	207691_x_at	ENTPD1	0.246373	6,33	p< 0,05	down	Ectonucleoside triphosphate diphosphohydrolase 1 (EC 3.6.1.5) (NTPDase1) (Ecto-ATP diphosphohydrolase) (ATPDase) (Lymphoid cell activation antigen) (Ecto-apyrase) (CD39 antigen). [Source:Uniprot/SWISSPROT;Acc:P49961]
Ssc.10473.1.A1_at	BF702217	ZFP91	EST	224631_at		0.62871	6,33	p< 0,05	down	Ciliary neurotrophic factor (CNTF). [Source:Uniprot/SWISSPROT;Acc:P26441]
Ssc.6054.2.S1_at	CF365572	MTCH2	EST	217772_s_at	MTCH2	0.325801	6,32	p< 0,05	down	mitochondrial carrier homolog 2; 2310034D24Rik [Homo sapiens]. [Source:RefSeq;Acc:NM_014342]
Ssc.18633.1.S1_at	AW482570	PIN4	EST	204571_x_at	PIN4	0.213926	6,32	p< 0,05	down	Peptidyl-prolyl cis-trans isomerase NIMA-interacting 4 (EC 5.2.1.8) (Rotamase Pin4) (PPIase Pin4) (Parvulin 14) (Par14) (Peptidyl-prolyl cis/trans isomerase EPVH) (hPar14). [Source:Uniprot/SWISSPROT;Acc:Q9Y237]
Ssc.8161.1.A1_at	CO940889	EPS15	EST	217886_at		0.181114	6,29	p< 0,05	down	in). [Source:Uniprot/SWISSPROT;Acc:P42566]
Ssc.15280.1.S1_at	CK457314	RNF153	EST	218582_at	RNF153	0.209958	6,28	p< 0,05	down	ring finger protein 153 [Homo sapiens]. [Source:RefSeq;Acc:NM_017824]
Ssc.19700.1.S1_at	AJ584614.1	PPP3CB	Gene	202432_at	PPP3CB	0.20645	6,28	p< 0,05	down	Serine/threonine protein phosphatase 2B catalytic subunit, beta isoform (EC 3.1.3.16) (Calmodulin-dependent calcineurin A subunit, beta isoform) (CAM-PRP catalytic subunit). [Source:Uniprot/SWISSPROT;Acc:P16299]
Ssc.30829.1.S1_at	AJ668765	ATP6V1A	EST	201971_s_at		0.254531	6,24	p< 0,05	down	Vacuolar ATP synthase catalytic subunit A, ubiquitous isoform (EC 3.6.3.14) (V-ATPase A subunit 1) (Vacuolar proton pump alpha subunit 1) (V-ATPase 69 kDa subunit 1) (Isoform VA68). [Source:Uniprot/SWISSPROT;Acc:P38606]
Ssc.29389.1.A1_at	BP152400	FBXO21	EST	212229_s_at		0.255834	6,24	p< 0,05	down	F-box only protein 21. [Source:Uniprot/SWISSPROT;Acc:O94952]
Ssc.7444.2.S1_at	BX924157	CREM	EST	207630_s_at	CREB1	0.225475	6,23	p< 0,05	down	cAMP responsive element modulator. [Source:Uniprot/SWISSPROT;Acc:Q03060]
Ssc.12878.1.S1_at	CB287966	SMARCA5	EST	202303_x_at	SMARCA5	0.313371	6,22	p< 0,05	down	SWI/SNF-related matrix-associated actin-dependent regulator of chromatin a5; sucrose nonfermenting-like 5 [Homo sapiens]. [Source:RefSeq;Acc:NM_003601]
Ssc.3550.1.S1_at	BQ600694	TM4SF1	EST	209386_at	TM4SF1	0.246783	6,19	p< 0,05	down	Transmembrane 4 superfamily member 1 (Tumor-associated antigen L6) (Membrane component, surface marker 1) (M3S1). [Source:Uniprot/SWISSPROT;Acc:P30408]
Ssc.2761.1.A1_at	CK450986	MLSTD2	EST	1558014_s_at		0.208133	6,17	p< 0,05	down	male sterility domain containing 2; fatty acyl CoA reductase 1 [Homo sapiens]. [Source:RefSeq;Acc:NM_032228]
Ssc.14201.1.S1_at	AJ685357	RAB14	EST	200927_s_at	RAB14	0.300552	6,17	p< 0,05	down	Ras-related protein Rab-14. [Source:Uniprot/SWISSPROT;Acc:P61106]
Ssc.2642.1.S1_at	BX666077	TST	EST	209605_at	TST	0.205684	6,15	p< 0,05	down
Ssc.27584.1.S1_at	AJ654842	HLCS	EST	207833_s_at	HLCS	0.202678	6,14	p< 0,05	down	Biotin--protein ligase (EC 6.3.4.-) (Biotin apo-protein ligase) [Includes: Biotin--[methylmalonyl-CoA-carboxytransferase] ligase (EC 6.3.4.9); Biotin--[propionyl-CoA-carboxylase [ATP-hydrolyzing]] ligase (EC 6.3.4.10) (Holocarboxylase synthetase) (HCS); B
Ssc.26386.2.S1_a_at	CK459456	NP_057185	EST		CGI-37	0.221701	6,13	p< 0,05	down	Saccharomyces cerevisiae Nip7p homolog [Homo sapiens]. [Source:RefSeq;Acc:NM_016101]
Ssc.30254.1.A1_at	CO989126	ALDH1A1	EST	212224_at		0.25845	6,13	p< 0,05	down	Aldehyde dehydrogenase 1A1 (EC 1.2.1.3) (Aldehyde dehydrogenase, cytosolic) (ALDH class 1) (Retinal dehydrogenase 1) (ALHDII) (ALDH- E1). [Source:Uniprot/SWISSPROT;Acc:P00352]
Ssc.16667.2.S1_at	BE033041	NP_004805	EST		HPRP8BP	0.209696	6,13	p< 0,05	down	U5 snRNP-specific 40 kDa protein (hPrp8-binding); prp8, U5 snRNP-specific 40 kDa protein [Homo sapiens]. [Source:RefSeq;Acc:NM_004814]
Ssc.16380.1.A1_at	AW360192	NP_061900	EST			0.205366	6,11	p< 0,05	down	RNA-binding protein [Homo sapiens]. [Source:RefSeq;Acc:NM_019027]
Ssc.11360.1.S1_at	BI184232	Q96BJ3	EST		FLJ12806	0.259055	6,09	p< 0,05	down
Ssc.494.1.S1_at	CK461662	NP_940905	EST			0.234793	5,99	p< 0,05	down	sodium- and chloride-activated ATP-sensitive potassium channel [Homo sapiens]. [Source:RefSeq;Acc:NM_198503]
Ssc.16983.3.S1_a_at	AW785481	TRAPPC4	EST	217958_at	TRAPPC4	0.183739	5,97	p< 0,05	down	Trafficking protein particle complex subunit 4 (Synbindin) (TRS23 homolog) (Hematopoietic stem/progenitor cell protein 172) (HSPC172) (PTD009) (CGI-104). [Source:Uniprot/SWISSPROT;Acc:Q9Y296]
Ssc.5799.1.S1_at	BF709288	WIF1	EST	204712_at		0.260898	5,97	p< 0,05	down	Wnt inhibitory factor 1 precursor (WIF-1). [Source:Uniprot/SWISSPROT;Acc:Q9Y5W5]
Ssc.29187.1.A1_at	CO951491	GJA1	EST	201667_at		0.301962	5,96	p< 0,05	down	Gap junction alpha-1 protein (Connexin 43) (Cx43) (Gap junction 43 kDa heart protein). [Source:Uniprot/SWISSPROT;Acc:P17302]
Ssc.26019.1.S1_at	BX926450	VPS35	EST	1561146_at	VPS35	0.533842	5,94	p< 0,05	down	Vacuolar protein sorting 35 (Vesicle protein sorting 35) (hVPS35) (Maternal-embryonic 3). [Source:Uniprot/SWISSPROT;Acc:Q96QK1]
Ssc.7235.1.A1_at	CK450641	UBE2H	EST	217799_x_at		0.183616	5,94	p< 0,05	down	ubiquitin-conjugating enzyme E2H isoform 1; ubiquitin-protein ligase H; ubiquitin carrier protein H; ubiquitin-conjugating enzyme E2H (homologous to yeast UBC8) [Homo sapiens]. [Source:RefSeq;Acc:NM_003344]
Ssc.17253.1.S1_at	CB479187	ATP5G2	EST	208764_s_at	ATP5G2	0.221887	5,94	p< 0,05	down	ATP synthase lipid-binding protein, mitochondrial precursor (EC 3.6.3.14) (ATP synthase proteolipid P2) (ATPase protein 9) (ATPase subunit C). [Source:Uniprot/SWISSPROT;Acc:Q06055]
Ssc.30779.1.S1_at	CO946164	CLDN10	EST	1556687_a_at	CLDN10	0.265266	5,93	p< 0,05	down	Claudin-10 (OSP like protein). [Source:Uniprot/SWISSPROT;Acc:P78369]
Ssc.902.1.S1_a_at	CK463733	CCT3	EST	200910_at	CCT3	0.204235	5,92	p< 0,05	down	T-complex protein 1, gamma subunit (TCP-1-gamma) (CCT-gamma). [Source:Uniprot/SWISSPROT;Acc:P49368]
Ssc.10822.1.S1_at	BX671544		EST		EEF1G	-0.203251	5,91	p< 0,05	up	58 kDa protein [Source:IPI;Acc:IPI00477963]
Ssc.19649.2.S1_at	BP164974	PSMD14	EST	212296_at	PSMD14	0.186915	5,90	p< 0,05	down	26S proteasome non-ATPase regulatory subunit 14 (26S proteasome regulatory subunit rpn11) (26S proteasome-associated PAD1 homolog 1). [Source:Uniprot/SWISSPROT;Acc:O00487]
Ssc.11527.2.S1_a_at	AJ680781	Q9NW81	EST		FLJ10241	0.200122	5,90	p< 0,05	down
Ssc.3574.2.A1_at		Q9NX89	EST			0.199846	5,90	p< 0,05	down	mitogen-activated protein kinase kinase kinase kinase 4 (MAP4K4), transcript variant 3, mRNA [Source:RefSeq_dna;Acc:NM_145687]
Ssc.18428.1.S1_at	AW619429	C5orf18	EST	208872_s_at		0.233351	5,87	p< 0,05	down	Polyposis locus protein 1 (TB2 protein). [Source:Uniprot/SWISSPROT;Acc:Q00765]
Ssc.12879.1.A1_at	BI404050	Q8IUW5	EST			0.186406	5,87	p< 0,05	down	Similar to expressed sequence AA536743. [Source:Uniprot/SPTREMBL;Acc:Q8IUW5]
Ssc.25088.1.A1_at	CK459585	CDC16	EST	202717_s_at		0.251237	5,83	p< 0,05	down	Cell division cycle protein 16 homolog (CDC16Hs) (Anaphase promoting complex subunit 6) (APC6) (Cyclosome subunit 6). [Source:Uniprot/SWISSPROT;Acc:Q13042]
Ssc.25179.1.A1_at	CK465388	ARHGAP5	EST	1552627_a_at	ARHGAP5	0.339152	5,83	p< 0,05	down	Rho-GTPase-activating protein 5 (p190-B). [Source:Uniprot/SWISSPROT;Acc:Q13017]
Ssc.30747.1.A1_at	BQ604638	ARCN1	EST	201176_s_at	ARCN1	0.349057	5,82	p< 0,05	down	Coatomer delta subunit (Delta-coat protein) (Delta-COP) (Archain). [Source:Uniprot/SWISSPROT;Acc:P48444]
Ssc.28020.1.A1_at	CN032385	BNC2	EST	220272_at		-0.178367	5,81	p< 0,05	up	basonuclin 2 [Homo sapiens]. [Source:RefSeq;Acc:NM_017637]
Ssc.24827.1.A1_at		CTAGE5	EST	204055_s_at	CTAGE6	0.305271	5,80	p< 0,05	down	Meningioma-expressed antigen 6/11 (MEA6) (MEA11). [Source:Uniprot/SWISSPROT;Acc:O15320]
Ssc.13443.2.S1_at	BF193108	Q8N9A9	EST			0.210983	5,79	p< 0,05	down
Ssc.18612.1.S1_at	CF181048	MAP7	EST	202889_x_at		0.243449	5,79	p< 0,05	down	microtubule-associated protein 7 [Homo sapiens]. [Source:RefSeq;Acc:NM_003980]
Ssc.8581.1.A1_at	CN162161	SFRS12	EST	1568783_at	SFRS12	0.163989	5,78	p< 0,05	down	Splicing factor, arginine/serine-rich 12 (Serine-arginine-rich splicing regulatory protein 86) (SRrp86) (Splicing regulatory protein 508) (SRrp508). [Source:Uniprot/SWISSPROT;Acc:Q8WXA9]
Ssc.8473.1.S1_at	BI182631	DNAJA1	EST	200881_s_at	DNAJA1	0.195187	5,78	p< 0,05	down	DnaJ homolog subfamily A member 1 (Heat shock 40 kDa protein 4) (DnaJ protein homolog 2) (HSJ-2) (HSDJ). [Source:Uniprot/SWISSPROT;Acc:P31689]
Ssc.9499.1.S1_at	BF710702	PTPRK	EST	203038_at	PTPRK	0.250317	5,75	p< 0,05	down	Receptor-type protein-tyrosine phosphatase kappa precursor (EC 3.1.3.48) (R-PTP-kappa). [Source:Uniprot/SWISSPROT;Acc:Q15262]
Ssc.12486.1.S1_at	CK452480	CLTC	EST	200614_at	CLTC	0.534422	5,73	p< 0,05	down
Ssc.7635.2.A1_at	BI182677	BCAR3	EST	204032_at	LGR4	0.334987	5,73	p< 0,05	down	breast cancer antiestrogen resistance 3 [Homo sapiens]. [Source:RefSeq;Acc:NM_003567]
Ssc.19413.1.A1_at	CF360057	SOX4	EST	201416_at		0.471104	5,72	p< 0,05	down	Transcription factor SOX-4. [Source:Uniprot/SWISSPROT;Acc:Q06945]
Ssc.27520.1.A1_at	CF175924		EST		FLJ13815	0.222696	5,72	p< 0,05	down	27 kDa protein [Source:IPI;Acc:IPI00413312]
Ssc.6560.1.S1_at	BX924212	ARFGAP3	EST	1566477_at	ARFGAP3	0.19432	5,71	p< 0,05	down	ADP-ribosylation factor GTPase-activating protein 3 (ARF GAP 3). [Source:Uniprot/SWISSPROT;Acc:Q9NP61]
Ssc.25279.1.S1_at	CK467362	C6orf68	EST	215207_x_at	C6orf68	0.213786	5,70	p< 0,05	down
