# Supplementary material for: Early Developing Pig Embryos Mediate Their Own Environment in the Maternal Tract
Source: PLoS One. 2012 Mar 28;7(3):e33625. doi: 10.1371/journal.pone.0033625 (PMC3314662; doi:10.1371/journal.pone.0033625)
Supplement: Dataset S2 — Biological function and pathways of differentially expressed transcripts organised according to KEGG database. A) Biological function of differentially expressed transcripts classified on the basis KEGG database hierarchy. The column A represents the first level of organization (central pie in Figure 5). The column B displays the second level of organization (lateral pies in Figure 5). The column C represents the transcripts differentially expressed in our study. B) Representation of pathways information of differentially expressed transcripts on the basis of KEGG database. (XLS) [file pone.0033625.s002.xls]

## Sheet: (A) Biological function 
Major category	Subcategory	Pathways	Trancript differenttialy expressed
Metabolism	Carbohydrate Metabolism	Inositol phosphate metabolism	IMPA2; inositol(myo)-1(or 4)-monophosphatase 2 (EC:3.1.3.25); K01092 myo-inositol-1(or 4)-monophosphatase [EC:3.1.3.25]
Metabolism	Carbohydrate Metabolism	Inositol phosphate metabolism	MINPP1; multiple inositol polyphosphate histidine phosphatase, 1 (EC:3.1.3.62); K03103 multiple inositol-polyphosphate phosphatase [EC:3.1.3.62]
Metabolism	Carbohydrate Metabolism	Pyruvate metabolism	GLO1; glyoxalase I (EC:4.4.1.5); K01759 lactoylglutathione lyase [EC:4.4.1.5]
Metabolism	Carbohydrate Metabolism	Pyruvate metabolism	ALDH7A1; aldehyde dehydrogenase 7 family, member A1 (EC:1.2.1.31); K00128 aldehyde dehydrogenase (NAD+) [EC:1.2.1.3]
Metabolism	Carbohydrate Metabolism	Glycolysis / Gluconeogenesis	ALDH7A1; aldehyde dehydrogenase 7 family, member A1 (EC:1.2.1.31); K00128 aldehyde dehydrogenase (NAD+) [EC:1.2.1.3]
Metabolism	Carbohydrate Metabolism	Butanoate metabolism	ALDH7A1; aldehyde dehydrogenase 7 family, member A1 (EC:1.2.1.31); K00128 aldehyde dehydrogenase (NAD+) [EC:1.2.1.3]
Metabolism	Carbohydrate Metabolism	Propanoate metabolism	ALDH7A1; aldehyde dehydrogenase 7 family, member A1 (EC:1.2.1.31); K00128 aldehyde dehydrogenase (NAD+) [EC:1.2.1.3]
Metabolism	Biosynthesis of Secondary Metabolites	Terpenoid backbone biosynthesis	GGPS1; geranylgeranyl diphosphate synthase 1 (EC:2.5.1.1 2.5.1.10 2.5.1.29); K00787 dimethylallyltranstransferase [EC:2.5.1.1]; K00795 geranyltranstransferase [EC:2.5.1.10]; K00804 geranylgeranyl pyrophosphate synthetase [EC:2.5.1.29]
Metabolism	Biosynthesis of Secondary Metabolites	Limonene and pinene degradation	ALDH7A1; aldehyde dehydrogenase 7 family, member A1 (EC:1.2.1.31); K00128 aldehyde dehydrogenase (NAD+) [EC:1.2.1.3]
Metabolism	Nucleotide Metabolism	Pyrimidine metabolism	ENTPD1; ectonucleoside triphosphate diphosphohydrolase 1 (EC:3.6.1.5); K01510 apyrase [EC:3.6.1.5]
Metabolism	Nucleotide Metabolism	Purine metabolism	ENTPD1; ectonucleoside triphosphate diphosphohydrolase 1 (EC:3.6.1.5); K01510 apyrase [EC:3.6.1.5]
Metabolism	Nucleotide Metabolism	Purine metabolism	NUDT9; nudix (nucleoside diphosphate linked moiety X)-type motif 9 (EC:3.6.1.13); K01515 ADP-ribose pyrophosphatase [EC:3.6.1.13]
Metabolism	Nucleotide Metabolism	Purine metabolism	ADK; adenosine kinase (EC:2.7.1.20); K00856 adenosine kinase [EC:2.7.1.20]
Metabolism	Metabolism of Cofactors and Vitamins	Biotin metabolism	HLCS; holocarboxylase synthetase (biotin-(proprionyl-Coenzyme A-carboxylase (ATP-hydrolysing)) ligase) (EC:6.3.4.10 6.3.4.11 6.3.4.15 6.3.4.9); K01942 biotin--protein ligase [EC:6.3.4.9 6.3.4.10 6.3.4.11 6.3.4.15]
Metabolism	Metabolism of Cofactors and Vitamins	Folate biosynthesis	GGH; gamma-glutamyl hydrolase (conjugase, folylpolygammaglutamyl hydrolase) (EC:3.4.19.9); K01307 gamma-glutamyl hydrolase [EC:3.4.19.9]
Metabolism	Metabolism of Cofactors and Vitamins	Retinol metabolism	ALDH1A1; aldehyde dehydrogenase 1 family, member A1 (EC:1.2.1.36); K07249 retinal dehydrogenase [EC:1.2.1.36]
Metabolism	Lipid Metabolism	Fatty acid elongation in mitochondria	HADHB; hydroxyacyl-Coenzyme A dehydrogenase/3-ketoacyl-Coenzyme A thiolase/enoyl-Coenzyme A hydratase (trifunctional protein), beta subunit (EC:2.3.1.16); K07509 acetyl-CoA acyltransferase [EC:2.3.1.16]
Metabolism	Lipid Metabolism	Glycerolipid metabolism	ALDH7A1; aldehyde dehydrogenase 7 family, member A1 (EC:1.2.1.31); K00128 aldehyde dehydrogenase (NAD+) [EC:1.2.1.3]
Metabolism	Lipid Metabolism	Fatty acid metabolism	ALDH7A1; aldehyde dehydrogenase 7 family, member A1 (EC:1.2.1.31); K00128 aldehyde dehydrogenase (NAD+) [EC:1.2.1.3]
Metabolism	Lipid Metabolism	Fatty acid metabolism	HADHB; hydroxyacyl-Coenzyme A dehydrogenase/3-ketoacyl-Coenzyme A thiolase/enoyl-Coenzyme A hydratase (trifunctional protein), beta subunit (EC:2.3.1.16); K07509 acetyl-CoA acyltransferase [EC:2.3.1.16]
Metabolism	Metabolism of Other Amino Acids	beta-Alanine metabolism	ALDH7A1; aldehyde dehydrogenase 7 family, member A1 (EC:1.2.1.31); K00128 aldehyde dehydrogenase (NAD+) [EC:1.2.1.3]
Metabolism	Metabolism of Other Amino Acids	Glutathione metabolism	LAP3; leucine aminopeptidase 3 (EC:3.4.11.5 3.4.11.1); K11142 cytosol aminopeptidase [EC:3.4.11.1 3.4.11.5]
Metabolism	Amino Acid Metabolism	Arginine and proline metabolism	LAP3; leucine aminopeptidase 3 (EC:3.4.11.5 3.4.11.1); K11142 cytosol aminopeptidase [EC:3.4.11.1 3.4.11.5]
Metabolism	Amino Acid Metabolism	Histidine metabolism	ALDH7A1; aldehyde dehydrogenase 7 family, member A1 (EC:1.2.1.31); K00128 aldehyde dehydrogenase (NAD+) [EC:1.2.1.3]
Metabolism	Amino Acid Metabolism	Tryptophan metabolism	ALDH7A1; aldehyde dehydrogenase 7 family, member A1 (EC:1.2.1.31); K00128 aldehyde dehydrogenase (NAD+) [EC:1.2.1.3]
Metabolism	Amino Acid Metabolism	Arginine and proline metabolism	ALDH7A1; aldehyde dehydrogenase 7 family, member A1 (EC:1.2.1.31); K00128 aldehyde dehydrogenase (NAD+) [EC:1.2.1.3]
Metabolism	Amino Acid Metabolism	Lysine degradation	ALDH7A1; aldehyde dehydrogenase 7 family, member A1 (EC:1.2.1.31); K00128 aldehyde dehydrogenase (NAD+) [EC:1.2.1.3]
Metabolism	Amino Acid Metabolism	Valine, leucine and isoleucine degradation	ALDH7A1; aldehyde dehydrogenase 7 family, member A1 (EC:1.2.1.31); K00128 aldehyde dehydrogenase (NAD+) [EC:1.2.1.3]
Metabolism	Amino Acid Metabolism	Valine, leucine and isoleucine degradation	HADHB; hydroxyacyl-Coenzyme A dehydrogenase/3-ketoacyl-Coenzyme A thiolase/enoyl-Coenzyme A hydratase (trifunctional protein), beta subunit (EC:2.3.1.16); K07509 acetyl-CoA acyltransferase [EC:2.3.1.16]
Metabolism	Glycan Biosynthesis and Metabolism	Glycosphingolipid biosynthesis - globoseries	B3GALNT1; beta-1,3-N-acetylgalactosaminyltransferase 1 (globoside blood group) (EC:2.4.1.79); K00719 galactosylgalactosylglucosylceramide beta-D-acetylgalactosaminyltransferase [EC:2.4.1.79]
Metabolism	Energy Metabolism	Oxidative phosphorylation	ATP6V1A; ATPase, H+ transporting, lysosomal 70kDa, V1 subunit A (EC:3.6.3.14); K02145 V-type H+-transporting ATPase subunit A [EC:3.6.3.14]
Metabolism	Energy Metabolism	Oxidative phosphorylation	ATP5G2; ATP synthase, H+ transporting, mitochondrial F0 complex, subunit C2 (subunit 9); K02128 F-type H+-transporting ATPase subunit c [EC:3.6.3.14]
metabolism	Enzymes	Hydrolases	Acting on peptide bonds (peptidases)	3.4.- Acting on peptide bonds (peptidases)	COPS5
metabolism	Enzymes	Transferases	Glycosyltransferases	Hexosyltransferases	GALNT1
metabolism	Protein kinases	Serine/threonine protein kinases: AGC group	NDR family		STK38L
metabolism	Protein kinases	Serine/threonine protein kinases: AGC group	DMPK family		ROCK1
metabolism	Protein kinases	Serine/threonine protein kinases: CMGC group	MAPK family		ARPC1A
metabolism	Protein kinases	Tyrosine protein kinases	Src family		YES1
metabolism	Peptidases	Metallo Peptidases	Family M67		PSMD14
metabolism	Peptidases	Metallo Peptidases	Family M17: leucyl aminopeptidase family		LAP3
metabolism	Peptidases	Metallo Peptidases	Family M16: pitrilysin family		NRD1
metabolism	Peptidases	Metallo Peptidases	Family M67		COPS5
metabolism	Peptidases	Metallo Peptidases	Family M12: astacin/adamalysin family		ADAM10
metabolism	Peptidases	Cysteine Peptidases	Family C48: Ulp1 endopeptidase family		SENP6
metabolism	Peptidases	Cysteine Peptidases	Family C26: gamma-glutamyl hydrolase family		GGH
metabolism	Glycosyltransferases	Glycan extension	B3 family [CAZy:GT31]		GALNT1
Genetic Information Processing	Folding, Sorting and Degradation	Proteasome	PSMD14; proteasome (prosome, macropain) 26S subunit, non-ATPase, 14 (EC:3.1.2.15); K03030 26S proteasome regulatory subunit N11
Genetic Information Processing	Folding, Sorting and Degradation	Ubiquitin mediated proteolysis	UBE3A; ubiquitin protein ligase E3A (EC:6.3.2.19); K10587 ubiquitin-protein ligase E3 A [EC:6.3.2.19]
Genetic Information Processing	Folding, Sorting and Degradation	Ubiquitin mediated proteolysis	CDC16; cell division cycle 16 homolog (S. cerevisiae); K03353 anaphase-promoting complex subunit 6
Genetic Information Processing	Folding, Sorting and Degradation	Ubiquitin mediated proteolysis	UBE2H; ubiquitin-conjugating enzyme E2H (UBC8 homolog, yeast) (EC:6.3.2.19); K10576 ubiquitin-conjugating enzyme E2 H [EC:6.3.2.19]
Genetic Information Processing	Folding, Sorting and Degradation	Ubiquitin mediated proteolysis	UBE2D2; ubiquitin-conjugating enzyme E2D 2 (UBC4/5 homolog, yeast) (EC:6.3.2.19); K06689 ubiquitin-conjugating enzyme E2 D/E [EC:6.3.2.19]
Genetic Information Processing	Transcription	Spliceosome	THOC1; THO complex 1; K12878 THO complex subunit 1
Genetic Information Processing	Transcription	Spliceosome	CDC5L; CDC5 cell division cycle 5-like (S. pombe); K12860 pre-mRNA-splicing factor CDC5/CEF1
Genetic Information Processing	Translation	Aminoacyl-tRNA biosynthesis	DARS; aspartyl-tRNA synthetase (EC:6.1.1.12); K01876 aspartyl-tRNA synthetase [EC:6.1.1.12]
genetic information processing	Transcription factors	Eukaryotic Type	Zinc finger	Other Cys4 zinc finger factors			ATRX
genetic information processing	Transcription factors	Eukaryotic Type	Zinc finger	Cys2His2 developmental/cell cycle regulators, Krueppel-like			ZNF583
genetic information processing	Transcription factors	Eukaryotic Type	beta-Scaffold factors with minor groove contacts	HMG SOX			SOX4
genetic information processing	Translation factors	Translation Elongation Factors	Elongation factors (eukaryotic)				no tiene
genetic information processing	Chaperones and folding catalysts	Protein folding catalysts	Peptidyl prolyl isomerase	Parvulin			PIN4
genetic information processing	Chaperones and folding catalysts	Heat shock proteins	HSP60 / Chaperonin				CCT3
genetic information processing	Chaperones and folding catalysts	Heat shock proteins	HSP60 / Chaperonin				CCT6A
genetic information processing	Chaperones and folding catalysts	Heat shock proteins	HSP40 / DNAJ				DNAJA1
genetic information processing	Chaperones and folding catalysts	Heat shock proteins	HSP40 / DNAJ				DNAJC8
genetic information processing	Chaperones and folding catalysts	Heat shock proteins	HSP40 / DNAJ				SEC63
genetic information processing	Ubiquitin system	Ubiquitin ligases (E3)	single Ring-finger type E3	Other single Ring-finger type E3			MIB1
genetic information processing	Ubiquitin system	Ubiquitin ligases (E3)	HECT type E3				UBE3A
genetic information processing	Ubiquitin system	Ubiquitin ligases (E3)	multi subunit Ring-finger type E3	APC/C	other subunits		CDC16
genetic information processing	Ubiquitin system	Ubiquitin ligases (E3)	multi subunit Ring-finger type E3	SCF complex	target recognizing subunit (F-box)		FBXO21
genetic information processing	Ubiquitin system	Ubiquitin ligases (E3)	multi subunit Ring-finger type E3	Cul3 complex	target recognizing subunit (BTB)		RHOBTB3
genetic information processing	Ubiquitin system	Deubiquitinating enzyme (DUB)	Ubiquitin-specific proteases (UBPs)	JAMM			PSMD14
genetic information processing	Ubiquitin system	Deubiquitinating enzyme (DUB)	UBL-specific proteases (ULPs)	COP9 signalosome (CSN) complex			COPS5
genetic information processing	Ubiquitin system	ESCRTs	ESCRT-0	Accessory components			VPS4B
genetic information processing	Ubiquitin system	Ubiquitin-conjugating enzymes (E2)	Ubiquitin-conjugating enzymes				UBE2H
genetic information processing	DNA replication proteins	Eukaryotic Type	NA topo-isomerases				TOP2B
genetic information processing	Chromosome	Eukaryotic Type	Chromosome condensation proteins	Other regulators of chromosome condensation			TOP2B
genetic information processing	Chromosome	Eukaryotic Type	Nucleosome assembly factors	Histones			H2AFV
genetic information processing	Chromosome	Eukaryotic Type	Nucleosome assembly factors	Histones			HIST1H1D
genetic information processing	Chromosome	Eukaryotic Type	Centromeric chromatin formation proteins	Other centromeric chromatin formation proteins	PP2A (protein phosphatase 2A)		PPP2R5E
genetic information processing	Chromosome	Eukaryotic Type	Chromatin remodeling factors	CHRAC complex			SMARCA5
Environmental Information Processing	Signaling Molecules and Interaction	Cell adhesion molecules (CAMs)	CLDN10; claudin 10; K06087 claudin
Environmental Information Processing	Signaling Molecules and Interaction	Neuroactive ligand-receptor interaction	GRIK1; glutamate receptor, ionotropic, kainate 1; K05201 glutamate receptor, ionotropic, kainate 1
Environmental Information Processing	Signaling Molecules and Interaction	Neuroactive ligand-receptor interaction	GABRP; gamma-aminobutyric acid (GABA) A receptor, pi; K05189 gamma-aminobutyric acid (GABA) A receptor, pi
Environmental Information Processing	Signaling Molecules and Interaction	Neuroactive ligand-receptor interaction	GRIN2B; glutamate receptor, ionotropic, N-methyl D-aspartate 2B; K05210 glutamate receptor, ionotropic, N-methyl-D-aspartate 2B
Environmental Information Processing	Signal Transduction	Calcium signaling pathway	VDAC1; voltage-dependent anion channel 1; K05862 voltage-dependent anion channel
Environmental Information Processing	Signal Transduction	Calcium signaling pathway	PPP3CB; protein phosphatase 3 (formerly 2B), catalytic subunit, beta isoform (EC:3.1.3.16); K04348 protein phosphatase 3, catalytic subunit [EC:3.1.3.16]
Environmental Information Processing	Signal Transduction	VEGF signaling pathway	PPP3CB; protein phosphatase 3 (formerly 2B), catalytic subunit, beta isoform (EC:3.1.3.16); K04348 protein phosphatase 3, catalytic subunit [EC:3.1.3.16]
Environmental Information Processing	Signal Transduction	Wnt signaling pathway	MAPK9; mitogen-activated protein kinase 9 (EC:2.7.11.24); K04440 c-Jun N-terminal kinase [EC:2.7.11.24]
Environmental Information Processing	Signal Transduction	Wnt signaling pathway	WIF1; WNT inhibitory factor 1; K01691 WNT inhibitory factor 1
Environmental Information Processing	Signal Transduction	Wnt signaling pathway	PPP3CB; protein phosphatase 3 (formerly 2B), catalytic subunit, beta isoform (EC:3.1.3.16); K04348 protein phosphatase 3, catalytic subunit [EC:3.1.3.16]
Environmental Information Processing	Signal Transduction	Wnt signaling pathway	PPP2R5E; protein phosphatase 2, regulatory subunit B', epsilon isoform; K11584 protein phosphatase 2 (formerly 2A), regulatory subunit B'
Environmental Information Processing	Signal Transduction	Wnt signaling pathway	ROCK1; Rho-associated, coiled-coil containing protein kinase 1 (EC:2.7.11.1); K04514 Rho-associated, coiled-coil containing protein kinase [EC:2.7.11.1]
Environmental Information Processing	Signal Transduction	TGF-beta signaling pathway	ROCK1; Rho-associated, coiled-coil containing protein kinase 1 (EC:2.7.11.1); K04514 Rho-associated, coiled-coil containing protein kinase [EC:2.7.11.1]
Environmental Information Processing	Signal Transduction	MAPK signaling pathway	PPP3CB; protein phosphatase 3 (formerly 2B), catalytic subunit, beta isoform (EC:3.1.3.16); K04348 protein phosphatase 3, catalytic subunit [EC:3.1.3.16]
Environmental Information Processing	Signal Transduction	MAPK signaling pathway	CASP3; caspase 3, apoptosis-related cysteine peptidase (EC:3.4.22.56); K02187 caspase 3 [EC:3.4.22.56]
Environmental Information Processing	Signal Transduction	MAPK signaling pathway	RAP1A; RAP1A, member of RAS oncogene family; K04353 Ras-related protein Rap-1A
Environmental Information Processing	Signal Transduction	MAPK signaling pathway	MAPK9; mitogen-activated protein kinase 9 (EC:2.7.11.24); K04440 c-Jun N-terminal kinase [EC:2.7.11.24]
Environmental Information Processing	Signal Transduction	ErbB signaling pathway	MAPK9; mitogen-activated protein kinase 9 (EC:2.7.11.24); K04440 c-Jun N-terminal kinase [EC:2.7.11.24]
Environmental Information Processing	Signal Transduction	Phosphatidylinositol signaling system	IMPA2; inositol(myo)-1(or 4)-monophosphatase 2 (EC:3.1.3.25); K01092 myo-inositol-1(or 4)-monophosphatase [EC:3.1.3.25]
environmental information processing	Transporters	Major Facilitator Superfamily (MFS)	Organic acid transporters	Organic cation transporter (OCT) family [TC:2.A.1.19]	2.A.60. The Organo Anion Transporter (OAT) Family		SLCO1A2
environmental information processing	Cytoskeleton proteins	Eukaryotic cytoskeleton proteins	Microtubules	Tubulin-binding proteins	Microtubule-associated proteins (MAPs)		MAP7
environmental information processing	Cytoskeleton proteins	Eukaryotic cytoskeleton proteins	Actin filaments / Microfilaments	Actin-binding proteins	Tropomyosins		TPM3
environmental information processing	Cytoskeleton proteins	Eukaryotic cytoskeleton proteins	Actin filaments / Microfilaments	Actin-binding proteins	Myosins		MYO1B
environmental information processing	Cytoskeleton proteins	Eukaryotic cytoskeleton proteins	Actin filaments / Microfilaments	Actin-binding proteins	Arp2/3 complex		ARPC1A
environmental information processing	Cytoskeleton proteins	Eukaryotic cytoskeleton proteins	Intermediate filaments	Intermediate filament-binding proteins			ANK3
Cellular Processes	Cell Motility	Regulation of actin cytoskeleton	ARPC1A; actin related protein 2/3 complex, subunit 1A, 41kDa; K05757 actin related protein 2/3 complex, subunit 1A/1B
Cellular Processes	Cell Motility	Regulation of actin cytoskeleton	PPP1R12A; protein phosphatase 1, regulatory (inhibitor) subunit 12A; K06270 protein phosphatase 1 regulatory subunit 12A
Cellular Processes	Cell Motility	Regulation of actin cytoskeleton	RDX; radixin; K05762 radixin
Cellular Processes	Cell Motility	Regulation of actin cytoskeleton	ROCK1; Rho-associated, coiled-coil containing protein kinase 1 (EC:2.7.11.1); K04514 Rho-associated, coiled-coil containing protein kinase [EC:2.7.11.1]
Cellular Processes	Cell Motility	Regulation of actin cytoskeleton	PPP1CC; protein phosphatase 1, catalytic subunit, gamma isoform (EC:3.1.3.16); K06269 protein phosphatase 1, catalytic subunit [EC:3.1.3.16]
Cellular Processes	Cell Communication	Gap junction	GJA1; gap junction protein, alpha 1, 43kDa; K07372 gap junction protein, alpha 1
Cellular Processes	Cell Communication	Tight junction	CLDN10; claudin 10; K06087 claudin
Cellular Processes	Cell Communication	Tight junction	YES1; v-yes-1 Yamaguchi sarcoma viral oncogene homolog 1 (EC:2.7.10.2); K05705 proto-oncogene tyrosine-protein kinase Yes [EC:2.7.10.2]
Cellular Processes	Cell Communication	Adherens junction	YES1; v-yes-1 Yamaguchi sarcoma viral oncogene homolog 1 (EC:2.7.10.2); K05705 proto-oncogene tyrosine-protein kinase Yes [EC:2.7.10.2]
Cellular Processes	Cell Communication	Focal adhesion	ROCK1; Rho-associated, coiled-coil containing protein kinase 1 (EC:2.7.11.1); K04514 Rho-associated, coiled-coil containing protein kinase [EC:2.7.11.1]
Cellular Processes	Cell Communication	Focal adhesion	CAV2; caveolin 2; K06278 caveolin
Cellular Processes	Cell Communication	Focal adhesion	RAP1A; RAP1A, member of RAS oncogene family; K04353 Ras-related protein Rap-1A
Cellular Processes	Cell Communication	Focal adhesion	MAPK9; mitogen-activated protein kinase 9 (EC:2.7.11.24); K04440 c-Jun N-terminal kinase [EC:2.7.11.24]
Cellular Processes	Cell Communication	Focal adhesion	ARHGAP5; Rho GTPase activating protein 5; K05732 Rho GTPase activating protein 5/ glucocorticoid receptor DNA binding factor 1
Cellular Processes	Cell Communication	Focal adhesion	PPP1R12A; protein phosphatase 1, regulatory (inhibitor) subunit 12A; K06270 protein phosphatase 1 regulatory subunit 12A
Cellular Processes	Cell Communication	Focal adhesion	PPP1CC; protein phosphatase 1, catalytic subunit, gamma isoform (EC:3.1.3.16); K06269 protein phosphatase 1, catalytic subunit [EC:3.1.3.16]
Cellular Processes	Circulatory System	Vascular smooth muscle contraction	ROCK1; Rho-associated, coiled-coil containing protein kinase 1 (EC:2.7.11.1); K04514 Rho-associated, coiled-coil containing protein kinase [EC:2.7.11.1]
Cellular Processes	Circulatory System	Vascular smooth muscle contraction	PPP1CC; protein phosphatase 1, catalytic subunit, gamma isoform (EC:3.1.3.16); K06269 protein phosphatase 1, catalytic subunit [EC:3.1.3.16]
Cellular Processes	Circulatory System	Vascular smooth muscle contraction	PPP1R12A; protein phosphatase 1, regulatory (inhibitor) subunit 12A; K06270 protein phosphatase 1 regulatory subunit 12A
Cellular Processes	Circulatory System	Cardiac muscle contraction	TPM3; tropomyosin 3; K09290 tropomyosin 3
Cellular Processes	Endocrine System	Progesterone-mediated oocyte maturation [	CDC16; cell division cycle 16 homolog (S. cerevisiae); K03353 anaphase-promoting complex subunit 6		repe
Cellular Processes	Endocrine System	Progesterone-mediated oocyte maturation	MAPK9; mitogen-activated protein kinase 9 (EC:2.7.11.24); K04440 c-Jun N-terminal kinase [EC:2.7.11.24]
Cellular Processes	Endocrine System	GnRH signaling pathway	MAPK9; mitogen-activated protein kinase 9 (EC:2.7.11.24); K04440 c-Jun N-terminal kinase [EC:2.7.11.24]
Cellular Processes	Endocrine System	Adipocytokine signaling pathway	MAPK9; mitogen-activated protein kinase 9 (EC:2.7.11.24); K04440 c-Jun N-terminal kinase [EC:2.7.11.24]
Cellular Processes	Endocrine System	Insulin signaling pathway	MAPK9; mitogen-activated protein kinase 9 (EC:2.7.11.24); K04440 c-Jun N-terminal kinase [EC:2.7.11.24]
Cellular Processes	Endocrine System	Insulin signaling pathway	PPP1CC; protein phosphatase 1, catalytic subunit, gamma isoform (EC:3.1.3.16); K06269 protein phosphatase 1, catalytic subunit [EC:3.1.3.16]
Cellular Processes	Nervous System	Neurotrophin signaling pathway	MAPK9; mitogen-activated protein kinase 9 (EC:2.7.11.24); K04440 c-Jun N-terminal kinase [EC:2.7.11.24]
Cellular Processes	Nervous System	Neurotrophin signaling pathway	RAP1A; RAP1A, member of RAS oncogene family; K04353 Ras-related protein Rap-1A
Cellular Processes	Nervous System	Long-term potentiation	RAP1A; RAP1A, member of RAS oncogene family; K04353 Ras-related protein Rap-1A
Cellular Processes	Nervous System	Long-term potentiation	PPP1R12A; protein phosphatase 1, regulatory (inhibitor) subunit 12A; K06270 protein phosphatase 1 regulatory subunit 12A
Cellular Processes	Nervous System	Long-term potentiation	PPP3CB; protein phosphatase 3 (formerly 2B), catalytic subunit, beta isoform (EC:3.1.3.16); K04348 protein phosphatase 3, catalytic subunit [EC:3.1.3.16]
Cellular Processes	Immune System	Complement and coagulation cascades	CD55; CD55 molecule, decay accelerating factor for complement (Cromer blood group); K04006 decay accelerating factor
Cellular Processes	Immune System	Hematopoietic cell lineage	CD55; CD55 molecule, decay accelerating factor for complement (Cromer blood group); K04006 decay accelerating factor
Cellular Processes	Immune System	Toll-like receptor signaling pathway	TICAM2; toll-like receptor adaptor molecule 2; K05409 TRIF-related adaptor molecule
Cellular Processes	Immune System	Toll-like receptor signaling pathway	MAPK9; mitogen-activated protein kinase 9 (EC:2.7.11.24); K04440 c-Jun N-terminal kinase [EC:2.7.11.24]
Cellular Processes	Immune System	NOD-like receptor signaling pathway	ERBB2IP; erbb2 interacting protein; K12796 erbb2-interacting protein
Cellular Processes	Immune System	NOD-like receptor signaling pathway	MAPK9; mitogen-activated protein kinase 9 (EC:2.7.11.24); K04440 c-Jun N-terminal kinase [EC:2.7.11.24]
Cellular Processes	Immune System	RIG-I-like receptor signaling pathway	MAPK9; mitogen-activated protein kinase 9 (EC:2.7.11.24); K04440 c-Jun N-terminal kinase [EC:2.7.11.24]
Cellular Processes	Immune System	B cell receptor signaling pathway	PPP3CB; protein phosphatase 3 (formerly 2B), catalytic subunit, beta isoform (EC:3.1.3.16); K04348 protein phosphatase 3, catalytic subunit [EC:3.1.3.16]
Cellular Processes	Immune System	T cell receptor signaling pathway	PPP3CB; protein phosphatase 3 (formerly 2B), catalytic subunit, beta isoform (EC:3.1.3.16); K04348 protein phosphatase 3, catalytic subunit [EC:3.1.3.16]
Cellular Processes	Immune System	T cell receptor signaling pathway	MAPK9; mitogen-activated protein kinase 9 (EC:2.7.11.24); K04440 c-Jun N-terminal kinase [EC:2.7.11.24]
Cellular Processes	Immune System	Fc epsilon RI signaling pathway	MAPK9; mitogen-activated protein kinase 9 (EC:2.7.11.24); K04440 c-Jun N-terminal kinase [EC:2.7.11.24]
Cellular Processes	Immune System	Fc gamma R-mediated phagocytosis	ARPC1A; actin related protein 2/3 complex, subunit 1A, 41kDa; K05757 actin related protein 2/3 complex, subunit 1A/1B
Cellular Processes	Immune System	Natural killer cell mediated cytotoxicity	CASP3; caspase 3, apoptosis-related cysteine peptidase (EC:3.4.22.56); K02187 caspase 3 [EC:3.4.22.56]
Cellular Processes	Immune System	Natural killer cell mediated cytotoxicity	PPP3CB; protein phosphatase 3 (formerly 2B), catalytic subunit, beta isoform (EC:3.1.3.16); K04348 protein phosphatase 3, catalytic subunit [EC:3.1.3.16]
Cellular Processes	Immune System	Leukocyte transendothelial migration	ARHGAP5; Rho GTPase activating protein 5; K05732 Rho GTPase activating protein 5/ glucocorticoid receptor DNA binding factor 1
Cellular Processes	Immune System	Leukocyte transendothelial migration	CLDN10; claudin 10; K06087 claudin
Cellular Processes	Immune System	Leukocyte transendothelial migration	RAP1A; RAP1A, member of RAS oncogene family; K04353 Ras-related protein Rap-1A
Cellular Processes	Immune System	Leukocyte transendothelial migration	ROCK1; Rho-associated, coiled-coil containing protein kinase 1 (EC:2.7.11.1); K04514 Rho-associated, coiled-coil containing protein kinase [EC:2.7.11.1]
Cellular Processes	Immune System	Chemokine signaling pathway	RAP1A; RAP1A, member of RAS oncogene family; K04353 Ras-related protein Rap-1A
Cellular Processes	Immune System	Chemokine signaling pathway	ROCK1; Rho-associated, coiled-coil containing protein kinase 1 (EC:2.7.11.1); K04514 Rho-associated, coiled-coil containing protein kinase [EC:2.7.11.1]
Cellular Processes	Development	Axon guidance	ROCK1; Rho-associated, coiled-coil containing protein kinase 1 (EC:2.7.11.1); K04514 Rho-associated, coiled-coil containing protein kinase [EC:2.7.11.1]
Cellular Processes	Development	Axon guidance	PPP3CB; protein phosphatase 3 (formerly 2B), catalytic subunit, beta isoform (EC:3.1.3.16); K04348 protein phosphatase 3, catalytic subunit [EC:3.1.3.16]
Cellular Processes	Cell Growth and Death	Apoptosis	CASP3; caspase 3, apoptosis-related cysteine peptidase (EC:3.4.22.56); K02187 caspase 3 [EC:3.4.22.56]
Cellular Processes	Cell Growth and Death	Apoptosis	PPP3CB; protein phosphatase 3 (formerly 2B), catalytic subunit, beta isoform (EC:3.1.3.16); K04348 protein phosphatase 3, catalytic subunit [EC:3.1.3.16]
Cellular Processes	Cell Growth and Death	Cell cycle	CDC16; cell division cycle 16 homolog (S. cerevisiae); K03353 anaphase-promoting complex subunit 6
Cellular Processes	Cell Growth and Death	p53 signaling pathway	CASP3; caspase 3, apoptosis-related cysteine peptidase (EC:3.4.22.56); K02187 caspase 3 [EC:3.4.22.56]
Cellular Processes	Transport and Catabolism	Endocytosis	VPS4B; vacuolar protein sorting 4 homolog B (S. cerevisiae); K12196 vacuolar protein-sorting-associated protein 4		rep
Cellular Processes	Transport and Catabolism	Endocytosis	RABEP1; rabaptin, RAB GTPase binding effector protein 1; K12480 Rab GTPase-binding effector protein 1
Cellular Processes	Transport and Catabolism	Endocytosis	EPS15; epidermal growth factor receptor pathway substrate 15; K12472 epidermal growth factor receptor substrate 15
Cellular Processes	Transport and Catabolism	Endocytosis	ARFGAP3; ADP-ribosylation factor GTPase activating protein 3; K12493 ADP-ribosylation factor GTPase-activating protein 2/3
Cellular Processes	Transport and Catabolism	Endocytosis	CLTC; clathrin, heavy chain (Hc); K04646 clathrin, heavy polypeptide
Cellular Processes	Transport and Catabolism	Lysosome	CLTC; clathrin, heavy chain (Hc); K04646 clathrin, heavy polypeptide
cellular processes	GTP-binding proteins	Small (Monomeric) G-proteins	Arf/Sar Family	Arl4/Arl7			ARL4A
cellular processes	GTP-binding proteins	Small (Monomeric) G-proteins	Ras Family	Rap			RAP1A
cellular processes	GTP-binding proteins	Small (Monomeric) G-proteins	Rho Family	RhoA/B/C			RHOBTB3
cellular processes	GTP-binding proteins	Small (Monomeric) G-proteins	Rab Family	Rab2/4/14			RAB14
cellular processes	Cell adhesion molecules (CAMs)	1. Cell adhesion molecules (CAMs)	Immunoglobulin Superfamily	Others	CXADR, CAR; coxsackievirus and adenovirus receptor [KO:K06788]		CXADR
cellular processes	Cell adhesion molecules (CAMs)	1. Cell adhesion molecules (CAMs)	Immunoglobulin Superfamily	Neural system	Enzymatic CD	PTPRK; protein tyrosine phosphatase, receptor type, K [KO:K06776] [EC:3.1.3.48]	PTPRK
cellular processes	Cell adhesion molecules (CAMs)	1. Cell adhesion molecules (CAMs)	Others	CLDN; claudin [KO:K06087]			CLDN10
cellular processes	CAM ligands	Immunoglobulin Superfamily	Neural system	Enzymatic CD	PTPRK; protein tyrosine phosphatase, receptor type, K [KO:K06776] [EC:3.1.3.48]		PTPRK
cellular processes	CAM ligands	Immunoglobulin Superfamily	Others	CXADR, CAR; coxsackievirus and adenovirus receptor [KO:K06788]			CXADR
cellular processes	CAM ligands	Others	CLDN; claudin [KO:K06087]				CLDN10
cellular processes	Cellular antigens	CD (clusters of differentiation) molecules					ADAM10
		TOTAL:
		84 Transcripts
		178 functions

## Sheet: (B) Transcripts-pathways
Number of transcripts in each pathway
Pathway	number of transcripts
Inositol phosphate metabolism	2
Pyruvate metabolism	2
Glycolysis / Gluconeogenesis	1				Number of transcripts per pathway	Number of pathways
Butanoate metabolism	1				Pathways with 1 trancript	58
Propanoate metabolism	1				Pathways with 2 trancripts	23
Terpenoid backbone biosynthesis	1				Pathways with 3 trancripts	7
Limonene and pinene degradation	1				Pathways with 4 trancripts	4
Pyrimidine metabolism	1				Pathways with 5 trancripts	6
Purine metabolism	3				Pathways with 6 trancripts	0
Biotin metabolism	1				Pathways with 7 trancripts	1
Folate biosynthesis	1					99
Retinol metabolism	1
Fatty acid elongation in mitochondria	1
Glycerolipid metabolism	1
Fatty acid metabolism	2
beta-Alanine metabolism	1
Glutathione metabolism	1
Arginine and proline metabolism	1
Histidine metabolism	1
Tryptophan metabolism	1
Arginine and proline metabolism	1
Lysine degradation	1				Number of pathways per transcript	Number of trancripts
Valine, leucine and isoleucine degradation	2				Transcript involved in 1 pathway	52
Glycosphingolipid biosynthesis - globoseries	1				Transcript involved in 2 pathways	15
Oxidative phosphorylation	2				Transcrips involved in 3 pathways	6
Hydrolases	1				Transcript involved in 4 pathways	5
Transferases	1				Transcript involved in 5 pathways	1
Serine/threonine protein kinases: CMGC group	3				Transcript involved in 7 pathways	1
Tyrosine protein kinases	1				Transcript involved in 9 pathway	1
Metallo Peptidases	5				Transcript involved in 11 pathway	1
Cysteine Peptidases	2				Transcript involved in 13 pathway	2
Glycan extension	1
Proteasome	1
Ubiquitin mediated proteolysis	4
Spliceosome	2
Aminoacyl-tRNA biosynthesis	1
Zinc finger	2
beta-Scaffold factors with minor groove contacts	1
Translation Elongation Factors	1
Protein folding catalysts	1
Heat shock proteins	5
Ubiquitin ligases (E3)	5
Deubiquitinating enzyme (DUB)	2
ESCRTs	1
Ubiquitin-conjugating enzymes (E2)	1
NA topo-isomerases	1
Chromosome condensation proteins	1
Nucleosome assembly factors	2
Centromeric chromatin formation proteins	1
Chromatin remodeling factors	1
Cell adhesion molecules (CAMs)	1
Neuroactive ligand-receptor interaction	3
Calcium signaling pathway	2
VEGF signaling pathway	1
Wnt signaling pathway	5
TGF-beta signaling pathway	1
MAPK signaling pathway	4
ErbB signaling pathway	1
Phosphatidylinositol signaling system	1
Organic acid transporters	1
Microtubules	1
Actin filaments / Microfilaments	3
Intermediate filaments	1
Regulation of actin cytoskeleton	5
Gap junction	1
Tight junction	2
Adherens junction	1
Focal adhesion	7
Vascular smooth muscle contraction	3
Cardiac muscle contraction	1
Progesterone-mediated oocyte maturation [	2
GnRH signaling pathway	1
Adipocytokine signaling pathway	1
Insulin signaling pathway	2
Neurotrophin signaling pathway	2
Long-term potentiation	3
Complement and coagulation cascades	1
Hematopoietic cell lineage	1
Toll-like receptor signaling pathway	2
NOD-like receptor signaling pathway	2
RIG-I-like receptor signaling pathway	1
B cell receptor signaling pathway	1
T cell receptor signaling pathway	2
Fc epsilon RI signaling pathway	1
Fc gamma R-mediated phagocytosis	1
Natural killer cell mediated cytotoxicity	2
Leukocyte transendothelial migration	4
Chemokine signaling pathway	2
Axon guidance	2
Apoptosis	2
Cell cycle	1
p53 signaling pathway	1
Endocytosis	5
Lysosome	1
Small (Monomeric) G-proteins	4
1. Cell adhesion molecules (CAMs)	3
Immunoglobulin Superfamily	2
Others	1
CD (clusters of differentiation) molecules	1
	178
TOTAL:
99 pathways
178 functions
